# Supplementary material for: Insights into community profiles, environmental influence, and assembly mechanisms of oyster-associated bacteriome from Yueqing Bay, China via absolute quantitation by metabarcoding
Source: Front Microbiol. 2026 Apr 10;17:1752237. doi: 10.3389/fmicb.2026.1752237 (PMC13108226; doi:10.3389/fmicb.2026.1752237)
Supplement: Supplementary file 1 [file Table_1.xlsx]

## Sheet: Sheet1
Table S1 Detailed information on sampling sites and corresponding environmental factors
group	altitude	longitude	NH4_N(mg/L)	TN(mg/L)	NO3_N(mg/L)	TP(mg/L)	TOC(mg/L)	salinity(ppt)	temperature(℃)	TDS(mg/L)	DO(mg/L)	pH	samples
D3	121.093	28.2811	0.46±0.21	1.05±1.20	0.57±0.06	0.06±0.02	1.14±0.12	7.36±0.2	21.9±1.5	7.2±1.2	7.68±2.1	7.92±0.5	D3NO1,D3NO2,D3NO3,D3PO1,D3PO2,D3PO3,D3PO4
D4	121.097	28.2855	0.70±0.17	1.23±0.5	0.53±0.08	0.06±0.02	1.54±0.26	8.73±0.11	21.4±3.9	8.4±1.9	7.52±0.02	7.82±1.5	D4NO1,D4NO2,D4NO3,D4PO1,D4PO4,D4PO5
D5	121.124	28.2733	0.27±0.10	0.80±0.12	0.54±0.20	0.04±0.13	1.20±0.32	17.44±0.25	22.8±0.05	17.03±4.5	8.31±3.45	7.52±1.65	D5NO1,D5NO2,D5NO3,D5NO4,D5NO5
D6	121.124	28.2733	0.40±0.01	0.86±0.42	0.45±0.10	0.05±0.01	1.28±0.57	25.6±1.3	20.5±2.5	24.7±3.3	9.1±1.5	7.96±3.3	D6NO1,D6NO2,D6NO3,D6PO1,D6PO2,D6PN3
