# Supplementary material for: Insights into community profiles, environmental influence, and assembly mechanisms of oyster-associated bacteriome from Yueqing Bay, China via absolute quantitation by metabarcoding
Source: Front Microbiol. 2026 Apr 10;17:1752237. doi: 10.3389/fmicb.2026.1752237 (PMC13108226; doi:10.3389/fmicb.2026.1752237)
Supplement: Supplementary file 2 [file Table_2.xlsx]

## Sheet: 各样本序列信息表_OTUTaxonAnalysis_20250
Table S2. Sequences information and absolute abundance of bacteria in oysters
Sample Name	Seq_num	Base_num	Mean_length	Min_length	OTU_num	Quantitative abundance
D3NO1	136397	58466073	428.646	261	296	3.49559e+08
D3NO2	130167	55822471	428.853	244	72	8.93678e+07
D3NO3	129577	55543701	428.654	277	155	4.23748e+08
D3PO1	133993	57412358	428.473	262	262	3.87621e+08
D3PO2	140827	60379897	428.752	238	222	3.20317e+08
D3PO3	141611	60668737	428.418	238	361	4.21383e+08
D3PO4	141233	60621411	429.23	237	162	1.5168e+09
D4NO1	134726	57672719	428.074	262	402	2.41149e+08
D4NO2	138574	59390743	428.585	202	343	7.03018e+08
D4NO3	128742	55108752	428.056	262	585	8.61851e+07
D4NO4	139028	59310342	426.607	232	778	7.72289e+07
D4NO5	123411	52829457	428.077	202	389	1.99944e+08
D4PO1	132191	56412329	426.749	228	683	7.16331e+07
D5NO1	149528	63884240	427.239	202	593	2.02544e+07
D5NO2	137383	58876109	428.555	262	358	8.56016e+07
D5NO3	156346	66914375	427.989	262	493	1.3447e+08
D5NO4	136493	58439287	428.149	244	459	2.38066e+08
D5NO5	132968	56594919	425.628	363	786	3.0082e+07
D6NO1	159268	68244490	428.488	262	341	6.93782e+07
D6NO2	152701	65455905	428.654	202	274	1.39192e+09
D6NO3	137224	58791073	428.431	262	336	2.47666e+08
D6PO1	141394	60562566	428.325	219	422	1.62257e+08
D6PO2	130908	56135161	428.814	262	154	2.24445e+08
D6PO3	141435	60507268	427.81	235	389	2.34645e+08
D7PO1	143473	61540362	428.933	262	136	1.14291e+09
D7PO2	125252	53633687	428.206	231	261	2.75048e+07
