# Supplementary material for: Insights into community profiles, environmental influence, and assembly mechanisms of oyster-associated bacteriome from Yueqing Bay, China via absolute quantitation by metabarcoding
Source: Front Microbiol. 2026 Apr 10;17:1752237. doi: 10.3389/fmicb.2026.1752237 (PMC13108226; doi:10.3389/fmicb.2026.1752237)
Supplement: Supplementary file 3 [file Table_3.xlsx]

## Sheet: 多级物种差异判别分析_LEfSe_20250814_20235
Table S3 LEfSe results of oyster bacteria from different sites
Species name	group	Mean	LDA_value	Pvalue
p__Verrucomicrobiota.c__Verrucomicrobiae.o__Verrucomicrobiales.f__Verrucomicrobiaceae	D5	2.43655	2.28054	0.04744
p__Verrucomicrobiota.c__Verrucomicrobiae.o__Verrucomicrobiales.f__DEV007.g__norank_f__DEV007	D5	2.28979	3.26873	0.01292
p__Verrucomicrobiota.c__Verrucomicrobiae.o__Verrucomicrobiales.f__DEV007	D5	2.28979	3.26566	0.01292
p__Verrucomicrobiota.c__Verrucomicrobiae.o__Chthoniobacterales.f__Chthoniobacteraceae	D5	2.3339	2.66916	0.0358
p__Verrucomicrobiota.c__Verrucomicrobiae.o__Chthoniobacterales	D5	2.50222	2.67897	0.02208
p__Verrucomicrobiota.c__Verrucomicrobiae	D5	3.1006	2.73385	0.01134
p__Verrucomicrobiota.c__Chlamydiae.o__Chlamydiales	D5	1.93257	3.1519	0.01007
p__Verrucomicrobiota.c__Chlamydiae	D5	1.93257	3.13975	0.01007
p__Verrucomicrobiota	D5	3.12913	2.75334	0.03734
p__Sva0485.c__norank_p__Sva0485.o__norank_p__Sva0485.f__norank_p__Sva0485.g__norank_p__Sva0485	D5	2.34339	2.59498	0.02546
p__Sva0485.c__norank_p__Sva0485.o__norank_p__Sva0485.f__norank_p__Sva0485	D5	2.34339	2.60211	0.02546
p__Sva0485.c__norank_p__Sva0485.o__norank_p__Sva0485	D5	2.34339	2.60534	0.02546
p__Sva0485.c__norank_p__Sva0485	D5	2.34339	2.60186	0.02546
p__Sva0485	D5	2.34339	2.59347	0.02546
p__RCP2-54.c__norank_p__RCP2-54.o__norank_p__RCP2-54.f__norank_p__RCP2-54.g__norank_p__RCP2-54	D5	2.87975	2.62	0.00271
p__RCP2-54.c__norank_p__RCP2-54.o__norank_p__RCP2-54.f__norank_p__RCP2-54	D5	2.87975	2.61937	0.00271
p__RCP2-54.c__norank_p__RCP2-54.o__norank_p__RCP2-54	D5	2.87975	2.62013	0.00271
p__RCP2-54.c__norank_p__RCP2-54	D5	2.87975	2.6222	0.00271
p__RCP2-54	D5	2.87975	2.61859	0.00271
p__Proteobacteria.c__Gammaproteobacteria.o__Vibrionales.f__Vibrionaceae.g__Vibrio	D6	5.84825	5.4408	0.00352
p__Proteobacteria.c__Gammaproteobacteria.o__Vibrionales.f__Vibrionaceae.g__Aliivibrio	D6	3.58898	3.20733	0.03044
p__Proteobacteria.c__Gammaproteobacteria.o__Vibrionales.f__Vibrionaceae	D6	5.86225	5.4476	0.00476
p__Proteobacteria.c__Gammaproteobacteria.o__Vibrionales	D6	5.86225	5.4476	0.00476
p__Proteobacteria.c__Gammaproteobacteria.o__Steroidobacterales.f__Woeseiaceae.g__Woeseia	D5	2.21723	2.83613	0.00973
p__Proteobacteria.c__Gammaproteobacteria.o__Steroidobacterales.f__Woeseiaceae	D5	2.21723	2.83408	0.00973
p__Proteobacteria.c__Gammaproteobacteria.o__Steroidobacterales	D5	2.45384	2.7591	0.00135
p__Proteobacteria.c__Gammaproteobacteria.o__Pseudomonadales	D3	5.15782	4.87958	0.01616
p__Proteobacteria.c__Gammaproteobacteria.o__Oceanospirillales.f__Endozoicomonadaceae.g__Endozoicomonas	D6	3.67431	3.28007	0.01165
p__Proteobacteria.c__Gammaproteobacteria.o__Oceanospirillales.f__Endozoicomonadaceae	D6	3.67431	3.28007	0.01165
p__Proteobacteria.c__Gammaproteobacteria.o__norank_c__Gammaproteobacteria.f__norank_c__Gammaproteobacteria.g__norank_c__Gammaproteobacteria	D5	2.1224	3.23911	0.01942
p__Proteobacteria.c__Gammaproteobacteria.o__norank_c__Gammaproteobacteria.f__norank_c__Gammaproteobacteria	D5	2.1224	3.20855	0.01942
p__Proteobacteria.c__Gammaproteobacteria.o__norank_c__Gammaproteobacteria	D5	2.1224	3.22035	0.01942
p__Proteobacteria.c__Gammaproteobacteria.o__Methylococcales.f__Methylomonadaceae.g__Crenothrix	D5	2.0251	2.51576	0.02694
p__Proteobacteria.c__Gammaproteobacteria.o__Methylococcales.f__Methylomonadaceae	D5	2.0251	2.40225	0.02731
p__Proteobacteria.c__Gammaproteobacteria.o__Methylococcales.f__Methylococcaceae.g__Methyloparacoccus	D5	2.85129	2.57685	0.0142
p__Proteobacteria.c__Gammaproteobacteria.o__Methylococcales.f__Methylococcaceae	D5	2.90148	2.61691	0.0146
p__Proteobacteria.c__Gammaproteobacteria.o__Methylococcales	D5	2.95568	2.64036	0.01158
p__Proteobacteria.c__Gammaproteobacteria.o__Enterobacterales.f__Yersiniaceae.g__Serratia	D3	2.86509	2.86902	0.01037
p__Proteobacteria.c__Gammaproteobacteria.o__Enterobacterales.f__Yersiniaceae	D3	2.86509	2.86369	0.01037
p__Proteobacteria.c__Gammaproteobacteria.o__Enterobacterales.f__Enterobacteriaceae.g__Klebsiella	D4	4.2384	3.94154	0.03912
p__Proteobacteria.c__Gammaproteobacteria.o__Enterobacterales.f__Enterobacteriaceae.g__Enterobacter	D3	2.46598	2.93202	0.03671
p__Proteobacteria.c__Gammaproteobacteria.o__Enterobacterales.f__Enterobacteriaceae.g__Citrobacter	D4	5.52512	5.16809	0.02483
p__Proteobacteria.c__Gammaproteobacteria.o__Enterobacterales.f__Enterobacteriaceae	D4	5.55182	5.18063	0.00149
p__Proteobacteria.c__Gammaproteobacteria.o__Enterobacterales	D4	5.55313	5.18106	0.00155
p__Proteobacteria.c__Gammaproteobacteria.o__Cellvibrionales.f__Microbulbiferaceae.g__Microbulbifer	D5	2.0657	2.88634	0.02275
p__Proteobacteria.c__Gammaproteobacteria.o__Cellvibrionales.f__Microbulbiferaceae	D5	2.0657	2.87016	0.02275
p__Proteobacteria.c__Gammaproteobacteria.o__Cellvibrionales	D4	2.34749	2.38548	0.03822
p__Proteobacteria.c__Gammaproteobacteria.o__Burkholderiales.f__Sutterellaceae.g__norank_f__Sutterellaceae	D4	1.75271	3.03087	0.01507
p__Proteobacteria.c__Gammaproteobacteria.o__Burkholderiales.f__Sutterellaceae	D4	1.75271	3.03119	0.01507
p__Proteobacteria.c__Gammaproteobacteria.o__Burkholderiales.f__Rhodocyclaceae.g__Dechloromonas	D5	2.77118	2.62118	0.00603
p__Proteobacteria.c__Gammaproteobacteria.o__Burkholderiales.f__Rhodocyclaceae.g__C39	D4	1.75842	2.67368	0.04996
p__Proteobacteria.c__Gammaproteobacteria.o__Burkholderiales.f__Nitrosomonadaceae	D5	2.28028	2.82202	0.0273
p__Proteobacteria.c__Gammaproteobacteria.o__Burkholderiales.f__Alcaligenaceae.g__Achromobacter	D5	2.93771	2.67556	0.03588
p__Proteobacteria.c__Gammaproteobacteria.o__Burkholderiales.f__Alcaligenaceae	D5	2.95668	2.76941	0.03749
p__Proteobacteria.c__Gammaproteobacteria.o__Alteromonadales.f__Pseudoalteromonadaceae.g__Pseudoalteromonas	D5	4.8814	4.65805	0.00137
p__Proteobacteria.c__Gammaproteobacteria.o__Alteromonadales.f__Pseudoalteromonadaceae	D5	4.88151	4.65819	0.00137
p__Proteobacteria.c__Gammaproteobacteria.o__Alteromonadales.f__Alteromonadaceae.g__Rheinheimera	D4	2.469	2.42533	0.01361
p__Proteobacteria.c__Gammaproteobacteria.o__Alteromonadales.f__Alteromonadaceae	D5	2.68469	2.47553	0.01013
p__Proteobacteria.c__Gammaproteobacteria.o__Alteromonadales	D5	5.02274	4.69701	0.01184
p__Proteobacteria.c__Gammaproteobacteria	D6	5.94625	5.10371	0.03926
p__Proteobacteria.c__Alphaproteobacteria.o__unclassified_c__Alphaproteobacteria.f__unclassified_c__Alphaproteobacteria.g__unclassified_c__Alphaproteobacteria	D5	3.5507	3.22282	0.00873
p__Proteobacteria.c__Alphaproteobacteria.o__unclassified_c__Alphaproteobacteria.f__unclassified_c__Alphaproteobacteria	D5	3.5507	3.22282	0.00873
p__Proteobacteria.c__Alphaproteobacteria.o__unclassified_c__Alphaproteobacteria	D5	3.5507	3.22282	0.00873
p__Proteobacteria.c__Alphaproteobacteria.o__Rickettsiales.f__Rickettsiaceae.g__norank_f__Rickettsiaceae	D4	2.25667	2.90672	0.01
p__Proteobacteria.c__Alphaproteobacteria.o__Rhodospirillales.f__norank_o__Rhodospirillales.g__norank_o__Rhodospirillales	D6	2.15666	2.85754	0.03182
p__Proteobacteria.c__Alphaproteobacteria.o__Rhodospirillales.f__norank_o__Rhodospirillales	D6	2.15666	2.85692	0.03182
p__Proteobacteria.c__Alphaproteobacteria.o__Rhodobacterales.f__Rhodobacteraceae.g__unclassified_f__Rhodobacteraceae	D5	3.53735	3.25778	0.02218
p__Proteobacteria.c__Alphaproteobacteria.o__Rhodobacterales.f__Rhodobacteraceae.g__Paracoccus	D4	2.10455	2.76805	0.03963
p__Proteobacteria.c__Alphaproteobacteria.o__Rhodobacterales.f__Rhodobacteraceae.g__Marivita	D5	2.78073	2.52112	0.00727
p__Proteobacteria.c__Alphaproteobacteria.o__Rhodobacterales.f__Rhodobacteraceae.g__Maritimibacter	D5	2.49868	2.7402	0.0035
p__Proteobacteria.c__Alphaproteobacteria.o__Rhodobacterales.f__Rhodobacteraceae.g__Donghicola	D5	2.6731	2.66172	0.0493
p__Proteobacteria.c__Alphaproteobacteria.o__Rhizobiales.f__Xanthobacteraceae.g__norank_f__Xanthobacteraceae	D5	2.66128	2.74685	0.00444
p__Proteobacteria.c__Alphaproteobacteria.o__Rhizobiales.f__Xanthobacteraceae	D5	2.86674	2.61213	0.00463
p__Proteobacteria.c__Alphaproteobacteria.o__Rhizobiales.f__Rhizobiaceae.g__Ensifer	D4	1.66716	3.10459	0.02423
p__Proteobacteria.c__Alphaproteobacteria.o__Rhizobiales.f__Rhizobiaceae.g__Cohaesibacter	D3	2.74936	2.65964	0.0057
p__Proteobacteria.c__Alphaproteobacteria.o__Rhizobiales.f__Hyphomicrobiaceae.g__Pedomicrobium	D5	2.59418	2.51793	0.00813
p__Proteobacteria.c__Alphaproteobacteria.o__Rhizobiales.f__Hyphomicrobiaceae.g__norank_f__Hyphomicrobiaceae	D5	2.53043	2.82503	0.01048
p__Proteobacteria.c__Alphaproteobacteria.o__Rhizobiales.f__Hyphomicrobiaceae.g__Hyphomicrobium	D5	2.45728	2.94266	0.00667
p__Proteobacteria.c__Alphaproteobacteria.o__Rhizobiales.f__Hyphomicrobiaceae.g__Filomicrobium	D5	2.83849	2.56431	0.01464
p__Proteobacteria.c__Alphaproteobacteria.o__Rhizobiales.f__Hyphomicrobiaceae	D5	3.27859	2.90311	0.00468
p__Proteobacteria.c__Alphaproteobacteria.o__Rhizobiales.f__Devosiaceae.g__Devosia	D5	2.31974	2.52727	0.00165
p__Proteobacteria.c__Alphaproteobacteria.o__Rhizobiales.f__Devosiaceae	D3	3.0768	2.67176	0.00895
p__Proteobacteria.c__Alphaproteobacteria.o__Rhizobiales.f__Beijerinckiaceae.g__Methylobacterium-Methylorubrum	D5	2.55866	2.5657	0.04942
p__Proteobacteria.c__Alphaproteobacteria.o__Rhizobiales.f__Beijerinckiaceae.g__alphaI_cluster	D5	2.14148	2.95988	0.02241
p__Proteobacteria.c__Alphaproteobacteria.o__Rhizobiales.f__Beijerinckiaceae	D5	3.40106	3.0028	0.0188
p__Proteobacteria.c__Alphaproteobacteria.o__Parvibaculales.f__PS1_clade.g__norank_f__PS1_clade	D5	2.08355	2.96059	0.017
p__Proteobacteria.c__Alphaproteobacteria.o__Parvibaculales.f__PS1_clade	D5	2.08355	2.96029	0.017
p__Proteobacteria.c__Alphaproteobacteria.o__Parvibaculales	D5	2.08355	2.98417	0.03822
p__Proteobacteria.c__Alphaproteobacteria.o__Paracaedibacterales.f__Paracaedibacteraceae	D4	1.72756	2.75736	0.03111
p__Proteobacteria.c__Alphaproteobacteria.o__Paracaedibacterales	D4	1.72756	2.77407	0.03111
p__Proteobacteria.c__Alphaproteobacteria.o__Elsterales.f__norank_o__Elsterales.g__norank_o__Elsterales	D5	2.1517	2.9411	0.01766
p__Proteobacteria.c__Alphaproteobacteria.o__Elsterales.f__norank_o__Elsterales	D5	2.1517	2.94435	0.01766
p__Proteobacteria.c__Alphaproteobacteria.o__Elsterales	D5	2.1517	2.93883	0.01766
p__Proteobacteria.c__Alphaproteobacteria.o__Acetobacterales.f__Acetobacteraceae.g__Roseomonas	D4	2.15585	2.73371	0.0218
p__Proteobacteria.c__Alphaproteobacteria.o__Acetobacterales.f__Acetobacteraceae	D5	2.6244	2.48324	0.01726
p__Proteobacteria.c__Alphaproteobacteria.o__Acetobacterales	D5	2.6244	2.48386	0.01726
p__Proteobacteria	D6	5.94935	5.10364	0.0365
p__Planctomycetota.c__Planctomycetes.o__Pirellulales.f__Pirellulaceae.g__Rhodopirellula	D5	2.05609	2.8328	0.02128
p__Planctomycetota.c__Planctomycetes.o__Pirellulales.f__Pirellulaceae	D5	2.18225	2.83785	0.02128
p__Planctomycetota.c__Planctomycetes.o__Pirellulales	D5	2.18225	2.83759	0.02128
p__Planctomycetota.c__Planctomycetes	D5	2.2984	2.60075	0.01686
p__Planctomycetota	D5	2.39412	2.33522	0.009
p__Nitrospirota.c__Thermodesulfovibrionia.o__norank_c__Thermodesulfovibrionia.f__norank_c__Thermodesulfovibrionia.g__norank_c__Thermodesulfovibrionia	D5	2.7792	2.67549	0.02355
p__Nitrospirota.c__Thermodesulfovibrionia.o__norank_c__Thermodesulfovibrionia.f__norank_c__Thermodesulfovibrionia	D5	2.7792	2.67549	0.02355
p__Nitrospirota.c__Thermodesulfovibrionia.o__norank_c__Thermodesulfovibrionia	D5	2.7792	2.67549	0.02355
p__Nitrospirota.c__Thermodesulfovibrionia	D5	2.7865	2.67516	0.02355
p__NB1-j.c__norank_p__NB1-j.o__norank_p__NB1-j.f__norank_p__NB1-j.g__norank_p__NB1-j	D5	2.55986	2.46817	0.00183
p__NB1-j.c__norank_p__NB1-j.o__norank_p__NB1-j.f__norank_p__NB1-j	D5	2.55986	2.47392	0.00183
p__NB1-j.c__norank_p__NB1-j.o__norank_p__NB1-j	D5	2.55986	2.47061	0.00183
p__NB1-j.c__norank_p__NB1-j	D5	2.55986	2.4689	0.00183
p__NB1-j	D5	2.55986	2.46394	0.00183
p__MBNT15.c__norank_p__MBNT15.o__norank_p__MBNT15.f__norank_p__MBNT15.g__norank_p__MBNT15	D5	2.83119	2.67301	0.0018
p__MBNT15.c__norank_p__MBNT15.o__norank_p__MBNT15.f__norank_p__MBNT15	D5	2.83119	2.67641	0.0018
p__MBNT15.c__norank_p__MBNT15.o__norank_p__MBNT15	D5	2.83119	2.67893	0.0018
p__MBNT15.c__norank_p__MBNT15	D5	2.83119	2.67561	0.0018
p__MBNT15	D5	2.83119	2.6785	0.0018
p__Gemmatimonadota.c__PAUC43f_marine_benthic_group.o__norank_c__PAUC43f_marine_benthic_group.f__norank_c__PAUC43f_marine_benthic_group.g__norank_c__PAUC43f_marine_benthic_group	D5	1.73331	2.57672	0.02278
p__Gemmatimonadota.c__PAUC43f_marine_benthic_group.o__norank_c__PAUC43f_marine_benthic_group.f__norank_c__PAUC43f_marine_benthic_group	D5	1.73331	2.55534	0.02278
p__Gemmatimonadota.c__PAUC43f_marine_benthic_group.o__norank_c__PAUC43f_marine_benthic_group	D5	1.73331	2.54582	0.02278
p__Gemmatimonadota.c__PAUC43f_marine_benthic_group	D5	1.73331	2.54803	0.02278
p__Gemmatimonadota	D5	1.9256	2.56682	0.01629
p__Fusobacteriota.c__Fusobacteriia.o__Fusobacteriales.f__Fusobacteriaceae.g__Propionigenium	D6	2.51638	2.92427	0.0437
p__Firmicutes.c__Negativicutes.o__Veillonellales-Selenomonadales.f__Sporomusaceae	D5	1.99998	2.69368	0.03164
p__Firmicutes.c__Negativicutes.o__Veillonellales-Selenomonadales	D5	1.99998	2.50349	0.02419
p__Firmicutes.c__Negativicutes	D5	1.99998	2.50121	0.02419
p__Firmicutes.c__Limnochordia.o__norank_c__Limnochordia.f__norank_c__Limnochordia.g__Hydrogenispora	D5	2.75034	2.682	0.00507
p__Firmicutes.c__Limnochordia.o__norank_c__Limnochordia.f__norank_c__Limnochordia	D5	2.75034	2.68453	0.00507
p__Firmicutes.c__Limnochordia.o__norank_c__Limnochordia	D5	2.75034	2.68009	0.00507
p__Firmicutes.c__Limnochordia	D5	2.75034	2.67564	0.00507
p__Firmicutes.c__Desulfitobacteriia.o__Desulfitobacteriales.f__Desulfitobacteriaceae.g__Desulfosporosinus	D5	2.07649	2.86124	0.04466
p__Firmicutes.c__Desulfitobacteriia.o__Desulfitobacteriales.f__Desulfitobacteriaceae	D5	2.07649	2.85861	0.04466
p__Firmicutes.c__Desulfitobacteriia.o__Desulfitobacteriales	D5	2.11547	2.81753	0.02598
p__Firmicutes.c__Desulfitobacteriia	D5	2.11547	2.81389	0.02598
p__Firmicutes.c__Clostridia.o__Peptostreptococcales-Tissierellales.f__Thermotaleaceae.g__unclassified_f__Thermotaleaceae	D5	2.1299	3.17842	0.01408
p__Firmicutes.c__Clostridia.o__Peptostreptococcales-Tissierellales.f__Thermotaleaceae	D5	2.1299	3.16763	0.01408
p__Firmicutes.c__Clostridia.o__Peptostreptococcales-Tissierellales.f__norank_o__Peptostreptococcales-Tissierellales.g__Anaeromicrobium	D5	2.09508	2.66038	0.03661
p__Firmicutes.c__Clostridia.o__Peptostreptococcales-Tissierellales.f__norank_o__Peptostreptococcales-Tissierellales	D5	2.85722	2.53641	0.01442
p__Firmicutes.c__Clostridia.o__Oscillospirales	D5	2.52139	2.52505	0.00406
p__Firmicutes.c__Clostridia.o__Lachnospirales.f__Lachnospiraceae.g__unclassified_f__Lachnospiraceae	D5	2.28688	2.64639	0.02028
p__Firmicutes.c__Clostridia.o__Lachnospirales.f__Lachnospiraceae.g__Lachnoclostridium	D5	2.57737	2.48494	0.01351
p__Firmicutes.c__Clostridia.o__Lachnospirales.f__Lachnospiraceae.g__Herbinix	D5	2.33345	2.97385	0.00054
p__Firmicutes.c__Clostridia.o__Lachnospirales.f__Lachnospiraceae.g__Epulopiscium	D5	2.70773	2.6226	0.00935
p__Firmicutes.c__Clostridia.o__Lachnospirales.f__Lachnospiraceae.g__Cellulosilyticum	D5	2.59504	2.51445	0.00904
p__Firmicutes.c__Clostridia.o__Lachnospirales.f__Lachnospiraceae	D5	3.34743	2.97556	0.00301
p__Firmicutes.c__Clostridia.o__Lachnospirales	D5	3.35731	2.98167	0.00427
p__Firmicutes.c__Clostridia.o__Clostridiales.f__Clostridiaceae.g__unclassified_f__Clostridiaceae	D5	3.49612	3.09675	0.00993
p__Firmicutes.c__Clostridia.o__Clostridiales.f__Clostridiaceae.g__norank_f__Clostridiaceae	D5	2.30705	2.6187	0.00145
p__Firmicutes.c__Clostridia.o__Clostridiales.f__Clostridiaceae.g__Clostridium_sensu_stricto_8	D5	2.46608	2.71891	0.04073
p__Firmicutes.c__Clostridia.o__Clostridiales.f__Clostridiaceae.g__Clostridium_sensu_stricto_5	D5	2.28601	2.90977	0.03311
p__Firmicutes.c__Clostridia.o__Clostridiales.f__Clostridiaceae.g__Clostridium_sensu_stricto_3	D5	2.45953	2.6552	0.03339
p__Firmicutes.c__Clostridia.o__Clostridiales.f__Clostridiaceae.g__Clostridium_sensu_stricto_13	D5	2.27211	2.62117	0.01487
p__Firmicutes.c__Clostridia.o__Clostridiales.f__Clostridiaceae.g__Clostridium_sensu_stricto_11	D5	3.15274	2.81436	0.00678
p__Firmicutes.c__Clostridia.o__Clostridiales.f__Clostridiaceae.g__Clostridium_sensu_stricto_1	D5	4.05809	3.63882	0.00667
p__Firmicutes.c__Clostridia.o__Clostridiales.f__Clostridiaceae	D5	4.2931	3.8709	0.00491
p__Firmicutes.c__Clostridia.o__Clostridiales	D5	4.2948	3.87264	0.00491
p__Firmicutes.c__Clostridia.o__Clostridia_vadinBB60_group.f__norank_o__Clostridia_vadinBB60_group.g__norank_o__Clostridia_vadinBB60_group	D5	1.68733	2.68872	0.03443
p__Firmicutes.c__Clostridia.o__Clostridia_vadinBB60_group.f__norank_o__Clostridia_vadinBB60_group	D5	1.68733	2.69024	0.03443
p__Firmicutes.c__Clostridia.o__Clostridia_vadinBB60_group	D5	1.68733	2.70195	0.03443
p__Firmicutes.c__Clostridia	D5	4.59459	4.09615	0.01852
p__Firmicutes.c__Bacilli.o__Thermoactinomycetales.f__Thermoactinomycetaceae.g__Pasteuria	D5	2.07681	2.5245	0.04328
p__Firmicutes.c__Bacilli.o__Thermoactinomycetales.f__Thermoactinomycetaceae	D5	2.35575	2.44007	0.03913
p__Firmicutes.c__Bacilli.o__Thermoactinomycetales	D5	2.35575	2.42244	0.03913
p__Firmicutes.c__Bacilli.o__Staphylococcales.f__Staphylococcaceae.g__Staphylococcus	D5	2.27303	2.49836	0.03989
p__Firmicutes.c__Bacilli.o__Staphylococcales.f__Staphylococcaceae	D5	2.2861	2.38599	0.02567
p__Firmicutes.c__Bacilli.o__Staphylococcales	D5	2.2861	2.38457	0.02567
p__Firmicutes.c__Bacilli.o__Paenibacillales.f__Paenibacillaceae.g__Paenibacillus	D5	3.2187	2.80041	0.04549
p__Firmicutes.c__Bacilli.o__Erysipelotrichales.f__Erysipelotrichaceae.g__Turicibacter	D5	3.32199	2.90095	0.00301
p__Firmicutes.c__Bacilli.o__Erysipelotrichales.f__Erysipelotrichaceae	D5	3.32199	2.86695	0.01342
p__Firmicutes.c__Bacilli.o__Erysipelotrichales	D5	3.32475	2.87049	0.01158
p__Firmicutes.c__Bacilli.o__Brevibacillales.f__Brevibacillaceae.g__Brevibacillus	D5	2.06392	2.96818	0.01006
p__Firmicutes.c__Bacilli.o__Brevibacillales.f__Brevibacillaceae	D5	2.06392	2.96849	0.01006
p__Firmicutes.c__Bacilli.o__Brevibacillales	D5	2.06392	2.96395	0.01006
p__Firmicutes.c__Bacilli.o__Bacillales.f__Planococcaceae	D5	2.45341	2.46239	0.02865
p__Firmicutes.c__Bacilli.o__Alicyclobacillales.f__Alicyclobacillaceae.g__Tumebacillus	D4	2.40905	2.47242	0.00204
p__Firmicutes.c__Bacilli.o__Alicyclobacillales.f__Alicyclobacillaceae	D4	2.40905	2.46065	0.0033
p__Firmicutes.c__Bacilli.o__Alicyclobacillales	D4	2.40905	2.45832	0.0033
p__Firmicutes.c__Bacilli	D3	5.24453	4.97357	0.00079
p__Firmicutes	D3	5.2692	4.97152	0.00346
p__Fibrobacterota	D5	1.86238	3.04526	0.01737
p__Desulfobacterota.c__Syntrophobacteria.o__Syntrophobacterales.f__norank_o__Syntrophobacterales.g__norank_o__Syntrophobacterales	D5	2.31105	2.61193	0.01861
p__Desulfobacterota.c__Syntrophobacteria.o__Syntrophobacterales.f__norank_o__Syntrophobacterales	D5	2.31105	2.60665	0.01861
p__Desulfobacterota.c__Syntrophobacteria.o__Syntrophobacterales	D5	2.39413	2.63772	0.01049
p__Desulfobacterota.c__Syntrophobacteria	D5	2.39413	2.62737	0.01049
p__Desulfobacterota.c__norank_p__Desulfobacterota.o__norank_p__Desulfobacterota.f__norank_p__Desulfobacterota.g__norank_p__Desulfobacterota	D5	2.70622	2.69378	0.00107
p__Desulfobacterota.c__norank_p__Desulfobacterota.o__norank_p__Desulfobacterota.f__norank_p__Desulfobacterota	D5	2.70622	2.69351	0.00107
p__Desulfobacterota.c__norank_p__Desulfobacterota.o__norank_p__Desulfobacterota	D5	2.70622	2.69469	0.00107
p__Desulfobacterota.c__norank_p__Desulfobacterota	D5	2.70622	2.69475	0.00107
p__Desulfobacterota.c__Desulfobulbia.o__Desulfobulbales.f__Desulfobulbaceae.g__norank_f__Desulfobulbaceae	D5	2.41189	2.79668	0.00366
p__Desulfobacterota.c__Desulfobulbia.o__Desulfobulbales.f__Desulfobulbaceae	D5	2.64636	2.57627	0.04573
p__Desulfobacterota.c__Desulfobulbia.o__Desulfobulbales	D5	2.71187	2.58778	0.0374
p__Desulfobacterota.c__Desulfobulbia	D5	2.71187	2.5882	0.0374
p__Desulfobacterota.c__Desulfobacteria.o__Desulfobacterales.f__Desulfosarcinaceae.g__Sva0081_sediment_group	D5	2.72453	2.52466	0.00664
p__Desulfobacterota.c__Desulfobacteria.o__Desulfobacterales.f__Desulfosarcinaceae	D5	2.86271	2.62131	0.0042
p__Desulfobacterota.c__Desulfobacteria.o__Desulfobacterales	D5	2.8715	2.61849	0.00792
p__Desulfobacterota.c__Desulfobacteria.o__Desulfatiglandales.f__Desulfatiglandaceae.g__Desulfatiglans	D4	2.04253	2.77316	0.03491
p__Desulfobacterota.c__Desulfobacteria.o__Desulfatiglandales.f__Desulfatiglandaceae	D4	2.04253	2.76696	0.03491
p__Desulfobacterota.c__Desulfobacteria.o__Desulfatiglandales	D4	2.04253	2.77684	0.03491
p__Desulfobacterota.c__Desulfobacteria	D5	2.90992	2.64317	0.00745
p__Desulfobacterota	D5	3.38007	3.04018	0.01226
p__Cyanobacteria.c__Cyanobacteriia.o__Synechococcales.f__Cyanobiaceae.g__Synechococcus_CC9902	D5	3.02567	2.67398	0.00507
p__Cyanobacteria.c__Cyanobacteriia.o__Synechococcales.f__Cyanobiaceae.g__Cyanobium_PCC-6307	D5	3.99817	3.6142	0.00853
p__Cyanobacteria.c__Cyanobacteriia.o__Synechococcales.f__Cyanobiaceae	D5	4.04214	3.65775	0.00909
p__Cyanobacteria.c__Cyanobacteriia.o__Synechococcales	D5	4.04417	3.65954	0.00909
p__Cyanobacteria.c__Cyanobacteriia.o__Cyanobacteriales.f__Xenococcaceae	D3	2.46483	2.91747	0.00549
p__Cyanobacteria.c__Cyanobacteriia.o__Cyanobacteriales.f__Phormidiaceae.g__Arthrospira_PCC-7345	D3	2.46738	2.82084	0.00891
p__Cyanobacteria.c__Cyanobacteriia.o__Cyanobacteriales.f__Paraspirulinaceae.g__norank_f__Paraspirulinaceae	D3	2.2371	2.79929	0.04642
p__Cyanobacteria.c__Cyanobacteriia.o__Cyanobacteriales.f__Paraspirulinaceae	D3	2.2371	2.79632	0.04642
p__Cyanobacteria.c__Cyanobacteriia.o__Cyanobacteriales.f__Nostocaceae.g__Tolypothrix	D5	2.51245	2.56768	0.04668
p__Cyanobacteria.c__Cyanobacteriia.o__Cyanobacteriales.f__Nostocaceae.g__Fischerella_PCC-9339	D5	2.48193	2.50006	0.01351
p__Cyanobacteria.c__Cyanobacteriia.o__Cyanobacteriales.f__Nostocaceae.g__Desmonostoc_PCC-7422	D4	1.84503	3.15013	0.04079
p__Cyanobacteria.c__Cyanobacteriia.o__Cyanobacteriales.f__Nostocaceae	D5	3.15745	2.77813	0.03564
p__Cyanobacteria.c__Cyanobacteriia.o__Cyanobacteriales.f__Microcystaceae.g__Synechocystis_PCC-6803	D5	2.62508	2.72823	0.01225
p__Cyanobacteria.c__Cyanobacteriia.o__Cyanobacteriales.f__Microcystaceae	D5	2.64705	2.62784	0.02279
p__Cyanobacteria.c__Cyanobacteriia.o__Cyanobacteriales.f__Chroococcidiopsaceae.g__Chroococcidiopsis_PCC_7203	D5	3.19572	2.80944	0.01253
p__Cyanobacteria.c__Cyanobacteriia.o__Cyanobacteriales.f__Chroococcidiopsaceae	D5	3.20246	2.82269	0.01165
p__Cyanobacteria.c__Cyanobacteriia.o__Chloroplast.f__norank_o__Chloroplast.g__norank_o__Chloroplast	D5	5.13884	4.70427	0.01821
p__Cyanobacteria.c__Cyanobacteriia.o__Chloroplast.f__norank_o__Chloroplast	D5	5.13884	4.70427	0.01821
p__Cyanobacteria.c__Cyanobacteriia.o__Chloroplast	D5	5.13884	4.70427	0.01821
p__Cyanobacteria.c__Cyanobacteriia	D5	5.18522	4.749	0.02928
p__Cyanobacteria	D5	5.18545	4.74927	0.02928
p__Chloroflexi.c__Ktedonobacteria.o__Ktedonobacterales.f__Ktedonobacteraceae.g__unclassified_f__Ktedonobacteraceae	D5	2.9074	2.5701	0.01411
p__Chloroflexi.c__Ktedonobacteria.o__Ktedonobacterales.f__Ktedonobacteraceae	D5	3.45454	3.02144	0.03524
p__Chloroflexi.c__Ktedonobacteria.o__Ktedonobacterales	D5	3.4598	3.02799	0.03261
p__Chloroflexi.c__Ktedonobacteria	D5	3.4598	3.02799	0.03261
p__Chloroflexi.c__Anaerolineae.o__norank_c__Anaerolineae.f__norank_c__Anaerolineae.g__norank_c__Anaerolineae	D5	2.09929	2.61415	0.04021
p__Chloroflexi.c__Anaerolineae.o__norank_c__Anaerolineae.f__norank_c__Anaerolineae	D5	2.09929	2.62466	0.04021
p__Chloroflexi.c__Anaerolineae.o__norank_c__Anaerolineae	D5	2.09929	2.61952	0.04021
p__Chloroflexi.c__Anaerolineae.o__Caldilineales.f__Caldilineaceae.g__norank_f__Caldilineaceae	D5	2.70125	2.41223	0.00448
p__Chloroflexi.c__Anaerolineae.o__Caldilineales.f__Caldilineaceae	D5	2.70584	2.39701	0.00669
p__Chloroflexi.c__Anaerolineae.o__Caldilineales	D5	2.70584	2.39701	0.00669
p__Chloroflexi.c__Anaerolineae.o__Anaerolineales.f__Anaerolineaceae.g__norank_f__Anaerolineaceae	D5	2.88868	2.57638	0.04635
p__Chloroflexi.c__Anaerolineae.o__Anaerolineales.f__Anaerolineaceae	D5	2.91434	2.58389	0.0443
p__Chloroflexi.c__Anaerolineae.o__Anaerolineales	D5	2.91434	2.58389	0.0443
p__Chloroflexi	D5	3.72233	3.29323	0.03099
p__Campilobacterota.c__Campylobacteria.o__Campylobacterales.f__Sulfurovaceae.g__Sulfurovum	D5	2.44283	2.46985	0.00181
p__Campilobacterota.c__Campylobacteria.o__Campylobacterales.f__Sulfurovaceae	D5	2.44283	2.46997	0.00181
p__Bdellovibrionota.c__Oligoflexia.o__Oligoflexales.f__norank_o__Oligoflexales.g__Oligoflexus	D5	1.94543	2.99708	0.04503
p__Bdellovibrionota.c__Oligoflexia.o__Oligoflexales.f__norank_o__Oligoflexales.g__norank_o__Oligoflexales	D5	2.49575	2.58657	0.01063
p__Bdellovibrionota.c__Oligoflexia.o__Oligoflexales.f__norank_o__Oligoflexales	D5	2.63149	2.55893	0.00983
p__Bdellovibrionota.c__Oligoflexia.o__Oligoflexales	D5	2.63149	2.56529	0.00983
p__Bdellovibrionota.c__Oligoflexia	D5	2.73855	2.52434	0.0412
p__Bdellovibrionota	D5	2.76738	2.51798	0.04651
p__Bacteroidota.c__Bacteroidia.o__Flavobacteriales.f__Weeksellaceae.g__Cloacibacterium	D5	2.02922	2.78793	0.02173
p__Bacteroidota.c__Bacteroidia.o__Flavobacteriales.f__Weeksellaceae.g__Chryseobacterium	D4	1.91669	3.36174	0.02809
p__Bacteroidota.c__Bacteroidia.o__Flavobacteriales.f__Flavobacteriaceae.g__norank_f__Flavobacteriaceae	D5	2.89824	2.75034	0.00407
p__Bacteroidota.c__Bacteroidia.o__Cytophagales	D5	2.39996	2.52566	0.01661
p__Bacteroidota.c__Bacteroidia.o__Bacteroidales.f__Prolixibacteraceae	D5	2.41921	2.67131	0.00516
p__Bacteroidota.c__Bacteroidia.o__Bacteroidales.f__Marinilabiliaceae.g__Carboxylicivirga	D5	1.6519	3.20471	0.01953
p__Bacteroidota.c__Bacteroidia.o__Bacteroidales.f__Marinilabiliaceae	D5	1.6519	3.19202	0.01953
p__Bacteroidota.c__Bacteroidia.o__Bacteroidales.f__Marinifilaceae.g__Marinifilum	D6	2.07793	2.84505	0.00377
p__Bacteroidota.c__Bacteroidia.o__Bacteroidales.f__Bacteroidaceae.g__Bacteroides	D5	3.70533	3.29301	0.01512
p__Bacteroidota.c__Bacteroidia.o__Bacteroidales.f__Bacteroidaceae	D5	3.70533	3.29301	0.01512
p__Actinobacteriota.c__Thermoleophilia.o__Gaiellales.f__norank_o__Gaiellales.g__norank_o__Gaiellales	D5	2.6725	2.426	0.01008
p__Actinobacteriota.c__Thermoleophilia.o__Gaiellales.f__norank_o__Gaiellales	D5	2.6725	2.43052	0.01008
p__Actinobacteriota.c__Thermoleophilia.o__Gaiellales	D5	2.73065	2.47712	0.00724
p__Actinobacteriota.c__Thermoleophilia	D5	2.89451	2.56875	0.00629
p__Actinobacteriota.c__Coriobacteriia	D5	2.20691	2.65894	0.03412
p__Actinobacteriota.c__Actinobacteria.o__Streptomycetales.f__Streptomycetaceae.g__Streptomyces	D5	2.7905	2.70154	0.00056
p__Actinobacteriota.c__Actinobacteria.o__Streptomycetales.f__Streptomycetaceae	D5	2.7905	2.69433	0.00056
p__Actinobacteriota.c__Actinobacteria.o__Streptomycetales	D5	2.7905	2.70114	0.00056
p__Actinobacteriota.c__Actinobacteria.o__Pseudonocardiales.f__Pseudonocardiaceae.g__Crossiella	D5	2.4153	2.628	0.00428
p__Actinobacteriota.c__Actinobacteria.o__Pseudonocardiales.f__Pseudonocardiaceae.g__Amycolatopsis	D5	1.78175	3.2409	0.02335
p__Actinobacteriota.c__Actinobacteria.o__Pseudonocardiales.f__Pseudonocardiaceae	D5	2.58257	2.76801	0.00899
p__Actinobacteriota.c__Actinobacteria.o__Pseudonocardiales	D5	2.58257	2.76801	0.00899
p__Actinobacteriota.c__Actinobacteria.o__PeM15.f__norank_o__PeM15.g__norank_o__PeM15	D5	3.02529	2.64758	0.0315
p__Actinobacteriota.c__Actinobacteria.o__PeM15.f__norank_o__PeM15	D5	3.02529	2.64758	0.0315
p__Actinobacteriota.c__Actinobacteria.o__PeM15	D5	3.02529	2.64758	0.0315
p__Actinobacteriota.c__Actinobacteria.o__Micromonosporales.f__Micromonosporaceae.g__unclassified_f__Micromonosporaceae	D5	2.38384	2.5926	0.01565
p__Actinobacteriota.c__Actinobacteria.o__Frankiales.f__Geodermatophilaceae.g__unclassified_f__Geodermatophilaceae	D5	2.02315	3.07217	0.01583
p__Actinobacteriota.c__Actinobacteria.o__Frankiales.f__Geodermatophilaceae	D5	2.02315	3.0659	0.01583
p__Actinobacteriota.c__Actinobacteria.o__Corynebacteriales.f__Mycobacteriaceae.g__Mycobacterium	D5	2.99683	2.74458	0.00109
p__Actinobacteriota.c__Actinobacteria.o__Corynebacteriales.f__Mycobacteriaceae	D5	2.99683	2.74458	0.00109
p__Actinobacteriota.c__Actinobacteria.o__Corynebacteriales	D5	3.23178	2.80688	0.01228
p__Actinobacteriota.c__Actinobacteria	D5	3.6867	3.24037	0.01371
p__Actinobacteriota.c__Acidimicrobiia.o__Microtrichales	D5	2.10446	2.97251	0.01133
p__Actinobacteriota	D5	3.80305	3.34322	0.03847
p__Acidobacteriota.c__Vicinamibacteria.o__Subgroup_9.f__norank_o__Subgroup_9.g__norank_o__Subgroup_9	D5	2.22777	2.64261	0.02774
p__Acidobacteriota.c__Vicinamibacteria.o__Subgroup_9.f__norank_o__Subgroup_9	D5	2.22777	2.65027	0.02774
p__Acidobacteriota.c__Vicinamibacteria.o__Subgroup_9	D5	2.22777	2.64246	0.02774
p__Acidobacteriota.c__Thermoanaerobaculia.o__Thermoanaerobaculales.f__Thermoanaerobaculaceae.g__Subgroup_23	D5	1.81034	2.39041	0.01806
p__Acidobacteriota.c__Thermoanaerobaculia.o__Thermoanaerobaculales.f__Thermoanaerobaculaceae.g__Subgroup_10	D5	2.84392	2.69993	0.001
p__Acidobacteriota.c__Thermoanaerobaculia.o__Thermoanaerobaculales.f__Thermoanaerobaculaceae	D5	2.88236	2.65054	0.00175
p__Acidobacteriota.c__Thermoanaerobaculia.o__Thermoanaerobaculales	D5	2.88236	2.64935	0.00175
p__Acidobacteriota.c__Thermoanaerobaculia	D5	2.88236	2.65037	0.00175
p__Acidobacteriota.c__Acidobacteriae	D5	2.2437	2.70625	0.00155
p__Acidobacteriota	D5	3.21253	2.886	0.00239
